# Supplementary material for: TL1A and IL-18 synergy promotes GM-CSF-dependent thymic granulopoiesis in mice
Source: Cell Mol Immunol. 2024 Jun 5;21(8):807–25. doi: 10.1038/s41423-024-01180-8 (PMC11291760; doi:10.1038/s41423-024-01180-8)
Supplement: Supplementary file 2 — Source data from Figure 1 [file 41423_2024_1180_MOESM2_ESM.xlsx]

## Sheet: Figure 1B - Source data
T cell subsets	Treatments
	Vehicle	TL1A	IL-18	TL1A+IL-18
DP T cells (CD4+ CD8+)	43100000	26700000	26700000	1560000
	38300000	34300000	34300000	14600000
	47100000	34200000	34200000	4900000
SP CD4+	2530000	1150000	1150000	305000
	2100000	2380000	2380000	1100000
	3270000	1700000	1700000	495000
SP CD4+	1250000	982000	982000	264000
	1180000	1300000	1300000	672000
	1350000	934000	934000	416000
CD4- CD8- TCRβ+	108000	47400	47400	10000
	65700	181000	181000	206000
	112000	60900	60900	19900
CD4- CD8- TCRγδ+	687	1510	1510	6500
	1140	381	381	350
	528	644	644	3240

## Sheet: Figure 1D - Source data
	Groups	Treatments
		Vehicle	TL1A	IL-18	TL1A+IL-18
Thymic lobes day 6	SP T cells (CD4+ or CD8+)	400592	310905	326937	150389
		413246	357422	392934	260250
		361960	282356	382633	208190
		564418	392685	400242	252116
	Developing T cells (TCR- DP or DN)	691681	278951	483706	107825
		460293	352954	259818	101980
		468191	206138	445077	81732.2
		644834	520386	346988	87281
	TCR T cells (CD4- CD8- TCR+)	37420.6	35336.6	30639.2	19040.1
		34243.1	66403.3	20485.1	25975.7
		40626.2	27453	30573.6	23774.2
		50003.1	51480.7	30311.2	21634.9
	Myeloid cells (F4/80+ or CD11b+ or CD11c+ or MHC-II+)	26626.2	52393.2	27780.7	36183.1
		23766.5	55102.5	26244.2	54613
		28183.8	45875.3	32055.9	68367.5
		42331.4	38847.4	25873.4	37861
	Neutrophils (CD11b+ Ly-6G+)	2758.57	7628.68	2501.16	26421.6
		1649.1	5080.99	5175.95	27355.8
		2639.29	14689.7	3705.89	46313.5
		2054.92	6948.31	5945.01	23815.8
	ILCs (Lin- CD122+ or CD49α+ or ST-2+)	3598.13	2590.87	1732.95	1490.09
		2968.38	2803.31	3163.89	2903.16
		3581.89	2022.85	3335.3	2809.68
		6301.75	2537.19	2620.83	2804.68
	Others (CD19+ or Ter-119+)	32623.1	27707.9	17418.8	2138.56
		29295.8	31011.6	18152.3	16314.9
		32802.6	19445.9	26033.9	6175.13
		54797.9	34741.5	22272.9	7982.22
	Groups	Treatments
		Vehicle	TL1A	IL-18	TL1A+IL-18
Thymic Supernatant day 6	SP T cells (CD4+ or CD8+)	120092	133485	231395	127327
		189070	245480	369246	253243
		216752	109364	316980	184017
		205052	206013	253742	140836
	Developing T cells (TCR- DP or DN)	28967.1	27493.5	27931.2	40623.7
		29098.8	34888.9	50602.9	62614.3
		32585.5	25018	36627.5	47331.5
		26035.7	48221.1	38822.5	42975.2
	TCR T cells (CD4- CD8- TCR+)	250650	55751.6	87233.8	95851.9
		108040	75088	144868	105397
		183293	53872.1	116990	69314.9
		141239	76800.4	117584	62428.2
	Myeloid cells (F4/80+ or CD11b+ or CD11c+ or MHC-II+)	29563.9	57401.9	38718.7	173843
		15269.7	66764	56323.5	161728
		21432.7	24367.5	41849.3	148122
		15017.3	86979.8	35386.9	191598
	Neutrophils (CD11b+ Ly-6G+)	7482.79	17362.6	12696	363431
		5113.89	18772	33757.7	407773
		5139.97	13247.6	43849.8	268436
		5658.08	58572.3	46434.8	521062
	ILCs (Lin- CD122+ or CD49α+ or ST-2+)	4269.32	12647.7	1711.91	19808.3
		3493.29	8896.9	7344.49	17826.1
		3879.23	2144.4	7101.95	13758.3
		3871.32	6109.69	6003.53	12207.8
	Others (CD19+ or Ter-119+)	3718.44	1242.46	1187.69	595.927
		972.36	978.194	1751.9	86122.5
		9649.57	1000.72	1719.6	3439.57
		18463.2	6109.69	1674.7	992.5
