# Supplementary material for: TL1A and IL-18 synergy promotes GM-CSF-dependent thymic granulopoiesis in mice
Source: Cell Mol Immunol. 2024 Jun 5;21(8):807–25. doi: 10.1038/s41423-024-01180-8 (PMC11291760; doi:10.1038/s41423-024-01180-8)
Supplement: Supplementary file 3 — Source data from Figure 2 [file 41423_2024_1180_MOESM3_ESM.xlsx]

## Sheet: Figure 2C - Raw data
Cage	Genotype	Group	Tag	Weight - day 1 (23/06/2023-1st injection) [P3]	Weight - day 2 (24/06/2023-1st injection) [P4]	Weight - day 3 (25/06/2023-1st injection) [P5]	Weight - day 4 (26/06/2023-1st injection) [P6]	Weight - day 5 (27/06/2023-1st injection) [P7]
388	C57BL/6N	Vehicle	None	2.12	2.578	2.897	4.093	3.69
	C57BL/6N	Vehicle	None	2.241	2.322	2.709	4.12	4.13
	C57BL/6N	Vehicle	None	1.79	2.341	2.601	3.11	3.95
	C57BL/6N	Vehicle	None	2.161	2.52	2.234	3.464	4.717
	C57BL/6N	Vehicle	None	2.146	2.458	3.383	3.317	3.722
	C57BL/6N	Vehicle	None	1.821	2.255	2.867	3.614	3.727
	C57BL/6N	Vehicle	None	2.107	2.636	3.151	3.25	4.262
	C57BL/6N	Vehicle	None	1.826	2.606	3.454	3.89	3.989
	C57BL/6N	Vehicle	None	2.231	2.828	2.741	3.453	4.009
	C57BL/6N	Vehicle	None	1.801	2.241	2.968	3.204	4.609
			AVERAGE	2.0244	2.4785	2.9005	3.5515	4.0805
			Increase weight		122.431	143.277	175.435	201.566
389	C57BL/6N	TL1A+IL-18	None	2.036	2.412	3.179	3.368	3.339
	C57BL/6N	TL1A+IL-18	None	2.304	2.531	2.874	3.316	4.001
	C57BL/6N	TL1A+IL-18	None	2.122	2.754	3.214	3.518	3.403
	C57BL/6N	TL1A+IL-18	None	2.304	2.716	3.182	3.69	3.437
	C57BL/6N	TL1A+IL-18	None	2.396	2.695	2.788	2.983	3.019
	C57BL/6N	TL1A+IL-18	None	2.104	2.235	2.963	3.56	3.501
	C57BL/6N	TL1A+IL-18	None	2.135	2.349	2.744	3.106	3.372
	C57BL/6N	TL1A+IL-18	None	2.085	2.411	2.742	3.26	3.606
	C57BL/6N	TL1A+IL-18	None	2.141	2.284	2.829	2.968	3.152
	C57BL/6N	TL1A+IL-18	None	2.153	2.291	2.703	2.918	3.901
			AVERAGE	2.178	2.4678	2.9218	3.2687	3.4731
			Increase weight		113.306	134.151	150.078	159.463

## Sheet: Figure 2E - Raw data
	Debris-/Singlets/Live cells | Count	VOL (nL)	Vol (uL)	WELL ID	% Live		Live cells
Group	Counts live
IL-18	455000	31000	31	A12	97.6	0.976	3.00828e+07
	473000	30000	30	B12	97.6	0.976	32315360
	473000	31000	31	C12	97.7	0.977	3.1305e+07
TL1A	424000	31000	31	D12	97.3	0.973	2.79471e+07
	368077	31000	31	F12	98.4	0.984	2.45353e+07
	353642	30000	30	G12	97.9	0.979	2.42351e+07
	300103	29000	29	H12	98.2	0.982	2.13404e+07
Vehicle	401000	30000	30	G01			0	Issue with reading the well on the verse machine, sample removed
	348462	30000	30	G02	97.3	0.973	2.37337e+07
	462000	30000	30	G03	96.9	0.969	3.13375e+07
	471000	30000	30	G04	98	0.98	32310600
	381524	30000	30	G05	97.4	0.974	2.60123e+07
	448000	29000	29	G06	97.2	0.972	3.1533e+07
	445000	30000	30	G07	97.8	0.978	30464700
	368509	30000	30	G08	97	0.97	2.50218e+07
	488000	33000	33	G09	96.7	0.967	3.00297e+07
	351	30000	30	G10	98.1	0.981	24103.2	Sample not aspirated by machine, removed from analysis
TL1A+IL-18	394949	30000	30	H01	97.4	0.974	2.69276e+07
	413000	30000	30	H02	97.9	0.979	2.83029e+07
	413000	30000	30	H03	97.9	0.979	2.83029e+07
	373720	30000	30	H04	97.6	0.976	2.55326e+07
	363598	30000	30	H05	97.6	0.976	2.4841e+07
	318009	30000	30	H06	97.6	0.976	2.17264e+07
	265044	31000	31	H07	96.4	0.964	1.73082e+07
	390824	30000	30	H08	97.6	0.976	2.67011e+07
	434000	30000	30	H09	98.5	0.985	29924300
	387472	30000	30	H10	97.8	0.978	2.65263e+07
	97.3
	96.9
	98
	97.4
	97.2
	97.8
	97
	96.7
	98.1
	97.4
	97.9
	97.9
	97.6
	97.6
	97.6
	96.4
	97.6
	98.5
	97.8
	97.6
	97.6
	97.7
	97.3
	98.4
	97.9
	98.2

## Sheet: Figure 2F - Raw data
Sample:	Time,/Beads/Beads_clean | Count	Time,/Debris-/Singlets_1/Singlets_2/Live cells/CD45+ immune cells/CD4- CD8-/Ly-6G+/CD11b+ Ly-6G+ | Count
	Beads	CD11b+ Ly-6G+	Neutrophils counts
Thymus_TL1A+IL-18_1.fcs	1644	304	19124.8
Thymus_TL1A+IL-18_2.fcs	1443	196	14048
Thymus_TL1A+IL-18_3.fcs	1776	933	54333.1
Thymus_TL1A+IL-18_4.fcs	1758	309	18178.8
Thymus_TL1A+IL-18_5.fcs	1830	410	23171.7
Thymus_TL1A+IL-18_6.fcs	2663	432	16777.9
Thymus_TL1A+IL-18_7.fcs	1608	172	11062.9
Thymus_TL1A+IL-18_8.fcs	1743	242	14359.6
Thymus_TL1A+IL-18_9.fcs	1704	264	16023.6
Thymus_TL1A+IL-18_10.fcs	1754	377	22229.9
AVERAGE	1733.67	294.333	17537.7
STANDARD DEVIATION	21.4528	59.1401	3386.7
Thymus_Vehicle_2.fcs	1679	82	5051.13
Thymus_Vehicle_3.fcs	1861	107	5946.52
Thymus_Vehicle_4.fcs	1618	153	9779.99
Thymus_Vehicle_5.fcs	1523	144	9778.86
Thymus_Vehicle_6.fcs	1595	218	14135.8
Thymus_Vehicle_7.fcs	1267	171	13958.7
Thymus_Vehicle_8.fcs	1788	266	15386.5
Thymus_Vehicle_9.fcs	1600	128	8274
Thymus_Vehicle_10.fcs	1148	53	4774.85
AVERAGE	1512	149	9478.45
STANDARD DEVIATION	268.586	88.2156	4415.11

## Sheet: Figure 2G - Raw data
			Weight
#Mice	Cage	Treatment	Day 0(08/09/2023)	Day 1 (09/09/2023)	Day 2 (10/09/2023)	Day 3 (11/09/2023)	Day 4 (12/09/2023)
#1	9	Vehicle	24.2	25.3	25.1	25.6	25.6
#2			21.9	24.1	24.4	24.7	25.6
#3			24.6	24.6	25.1	25.7	25.1
#4			24.5	25	25.5	25.2	26.5
#5			25	25.5	24.3	25.5	25.1
		Average	24.04	24.9	24.88	25.34	25.58
		Standard dev	1.00432	0.458258	0.417931	0.329646	0.466905
#6	116	Vehicle	23.7	24.9	25.8	25.2	24.3
#7			19.1	20.1	25.7	26.2	26.8
#8			26	26	24.9	26.1	26.7
#9			21.2	23.9	23.6	24.4	25.2
#10			22.3	25.8	20	20.3	20.6
		Average	22.46	24.14	24	24.44	24.72
		Standard dev	2.12022	1.9652	1.96214	1.98209	2.06672
		Average group	23.3218	24.5545	24.48	24.9309	25.1891
		Standard dev group	1.9958	1.61268	1.62049	1.62583	1.70156
#1	387	TL1A+IL-18	22.7	22.1	22.1	25.8	22.7
#2			23.4	24.2	22.5	22.9	25.9
#3			24.1	25.3	25.6	25.1	25.4
#4			23.3	25	24.7	25.9	23.2
#5			22.7	22.5	23.7	22.9	25
		Average	23.24	23.82	23.72	24.52	24.44
		Standard dev	0.474693	1.18519	1.19778	1.23342	1.14978
#6	768	TL1A+IL-18	22.7	25.8	25.1	26.2	23.8
#7			23	25.3	23.9	25.7	25.3
#8			23.3	23.1	26.2	25.5	23.9
#9			21.8	23.3	24.1	23.9	26
#10			21.4	24.2	25.7	23.9	26.3
		Average	22.44	24.34	25	25.04	25.06
		Standard dev	0.659798	0.973995	0.812404	0.874833	0.949737
		Average group	22.8764	24.0564	24.3018	24.7564	24.7218
		Standard dev group	0.755609	1.21891	1.30523	1.20239	1.19968

## Sheet: Figure 2J - Raw data
Sample:	Beads counts	Neutrophils counts (CD11b+ Ly-6G+)	Calculated neutrophils counts (Beads)
Thymus_TL1A+IL-18_1.fcs	5868	2766	46430
Thymus_TL1A+IL-18_2.fcs	5533	726	12924.5
Thymus_TL1A+IL-18_3.fcs	6193	354	5630.39
Thymus_TL1A+IL-18_4.fcs	6325	1325	20634.4
Thymus_TL1A+IL-18_5.fcs	3733	675	17810.7
Thymus_TL1A+IL-18_6.fcs	5451	233	4210.33
Thymus_TL1A+IL-18_7.fcs	5080	394	7639.57
Thymus_TL1A+IL-18_8.fcs	5704	447	7719.06
Thymus_Vehicle_1.fcs	5876	336	5632.4
Thymus_Vehicle_2.fcs	4773	194	4003.56
Thymus_Vehicle_3.fcs	5879	225	3769.77
Thymus_Vehicle_4.fcs	3586	403	11069.6
Thymus_Vehicle_5.fcs	5413	305	5550.06
Thymus_Vehicle_6.fcs	6598	357	5329.57
Thymus_Vehicle_7.fcs	5317	128	2371.26
Thymus_Vehicle_8.fcs	6449	55	840.053
Mean	5486	558
SD	866	661

## Sheet: Figure 2I - Raw data
Sample:	Live CD45+ cells	Live cells (%)	(%) of live (parent)	(%) of CD45+	CD45+ (%) of live	Vol (nl)	Vol (µl)	Well ID	Calculated CD45+
Vehicle_injected_Tube_001.fcs	2690000	95.5	0.955	78.2	0.782	31000	31	A01	1.49286e+08
Vehicle_injected_Tube_002.fcs	2760000	95.9	0.959	62.7	0.627	29000	29	A02	1.31281e+08
Vehicle_injected_Tube_003.fcs	2680000	94.4	0.944	84.5	0.845	24000	24	A03	2.07588e+08
Vehicle_injected_Tube_004.fcs	2960000	93.9	0.939	83.5	0.835	30000	30	A04	1.81251e+08
Vehicle_injected_Tube_005.fcs	1710000	93.9	0.939	84.2	0.842	29000	29	A05	1.09228e+08
Vehicle_injected_Tube_006.fcs	2720000	94.9	0.949	87.1	0.871	30000	30	A06	1.73735e+08
Vehicle_injected_Tube_007.fcs	1140000	90.9	0.909	76.8	0.768	30000	30	A07	64204800
Vehicle_injected_Tube_008.fcs	2610000	96.9	0.969	85.9	0.859	30000	30	A08	1.64413e+08
Vehicle_injected_Tube_009.fcs	1810000	94.6	0.946	82.9	0.829	29000	29	A09	1.1383e+08
Vehicle_injected_Tube_010.fcs	2250000	95.6	0.956	83.7	0.837	21000	21	A10	1.97293e+08
TL1A+IL-18_injected_Tube_001.fcs	1320000	93.8	0.938	66.8	0.668	32000	32	B01	6.0621e+07
TL1A+IL-18_injected_Tube_002.fcs	2410000	94.8	0.948	82.7	0.827	33000	33	B02	1.32871e+08
TL1A+IL-18_injected_Tube_003.fcs	1750000	95.4	0.954	80.7	0.807	32000	32	B03	9.70922e+07
TL1A+IL-18_injected_Tube_004.fcs	1370000	90.9	0.909	74.9	0.749	32000	32	B04	7.05464e+07
TL1A+IL-18_injected_Tube_005.fcs	1550000	94.7	0.947	82.7	0.827	32000	32	B05	8.81272e+07
TL1A+IL-18_injected_Tube_006.fcs	1060000	97.4	0.974	88.1	0.881	32000	32	B06	6.42029e+07
TL1A+IL-18_injected_Tube_007.fcs	1640000	94	0.94	85.3	0.853	32000	32	B07	96175750
TL1A+IL-18_injected_Tube_008.fcs	3020000	95.9	0.959	82.8	0.828	33000	33	B08	166704000
TL1A+IL-18_injected_Tube_009.fcs	1800000	95.2	0.952	77	0.77	33000	33	B09	92400000
TL1A+IL-18_injected_Tube_010.fcs	1500000	91.8	0.918	79.2	0.792	33000	33	B10	79200000
