# Supplementary material for: TL1A and IL-18 synergy promotes GM-CSF-dependent thymic granulopoiesis in mice
Source: Cell Mol Immunol. 2024 Jun 5;21(8):807–25. doi: 10.1038/s41423-024-01180-8 (PMC11291760; doi:10.1038/s41423-024-01180-8)
Supplement: Supplementary file 4 — Source data from Figure 3 [file 41423_2024_1180_MOESM4_ESM.xlsx]

## Sheet: Figure 3D - Raw data
Day	Tissue	Treatments	Neutrophil counts verse
Day 1	Lobes	Vehicle	1696.37
			1610.29
			1971.21
		IL-18	2155.18
			1628.46
			1407.17
		TL1A	1935.66
			2717.71
			1894.05
		TL1A+IL-18	1454.63
			2470.32
			1424.91
Day 2	Lobes	Vehicle	810.792
			968.928
			831.355
		IL-18	1006.8
			658.405
			1768.55
		TL1A	1657.36
			1033.43
			1386.41
		TL1A+IL-18	1387.5
			1051.24
			1206.43
Day 3	Lobes	Vehicle	1218.79
			970.022
			902.781
		IL-18	1530.23
			1895.4
			2277
		TL1A	1609.26
			707.768
			1155.09
		TL1A+IL-18	3100.59
			2489.25
			4466.37
Day 4	Lobes	Vehicle	3063.92
			4318.76
			3481.8
		IL-18	6588.7
			620.645
			5899.19
		TL1A	3984.93
			3668.52
			4321.51
		TL1A+IL-18	5123.63
			15525.7
			10567.7
Day 5	Lobes	Vehicle	4498.36
			6653.82
			8648.02
		IL-18	9808.68
			14632.2
			13287.9
		TL1A	13666
			8194.58
			13437.5
		TL1A+IL-18	41019.2
			67785.9
			59775
Day 6	Lobes	Vehicle	2699.02
			3136.8
			4388.55
		IL-18	10191.8
			7501.77
			8880.55
		TL1A	6996.46
			7135.42
			5537.05
		TL1A+IL-18	55056
			39187.2
			44632

## Sheet: Figure 3E - Raw data
Day	Tissue	Treatments	Neutrophils verse counts
Day 1	Supernatant	Vehicle	106.909
			356.027
			0
		IL-18	1003.01
			81.1484
			58.0645
		TL1A	1087.15
			657.433
			1841.75
		TL1A+IL-18	488.8
			182.822
			284.625
Day 2	Supernatant	Vehicle	1400.17
			989.254
			981.989
		IL-18	1010.74
			1368.49
			2728.49
		TL1A	710.315
			900.306
			835.354
		TL1A+IL-18	868.053
			600.372
			298.507
Day 3	Supernatant	Vehicle	996.576
			792.251
			1372.3
		IL-18	1984.63
			1965.25
			1456.77
		TL1A	1213.48
			2321.57
			1797.75
		TL1A+IL-18	5046.07
			5796.32
			4739.24
Day 4	Supernatant	Vehicle	5660.37
			4771.49
			9800
		IL-18	52327.8
			20584.8
			67990.5
		TL1A	18087.6
			25965.5
			8148.76
		TL1A+IL-18	82437.6
			191466
			95392.7
Day 5	Supernatant	Vehicle	17587.4
			14980.4
			16808.4
		IL-18	110195
			156870
			99405.2
		TL1A	62337.2
			44118
			60262.7
		TL1A+IL-18	947885
			982363
			1.03422e+06
Day 6	Supernatant	Vehicle	4293.52
			17985.5
			15736.6
		IL-18	59902.3
			102946
			60961.2
		TL1A	49330.1
			32098.2
			40762.6
		TL1A+IL-18	1.30434e+06
			1.4556e+06
			1.10893e+06

## Sheet: Figure 3I - Raw data
Tissue	Treatments	Neutrophils counts (CD11b+ Ly-6G+) [Beads]
Lobes (Day 6)	Vehicle	1438.37
		1498.99
		1157.54
	Vehicle + LY411575 1uM	3951.24
		8077.19
		9192.29
	Vehicle + LY411575 5uM	5072.49
		10705.7
		7598.57
	Vehicle + LY411575 10uM	19236.9
		10914.4
		8411.73
Supernatant (Day 6)	Vehicle	1035.11
		1341.91
		1661.73
	Vehicle + LY411575 1uM	5094.76
		6130.42
		6098.64
	Vehicle + LY411575 5uM	6159.23
		3627.84
		7454.25
	Vehicle + LY411575 10uM	6884.11
		6100.31
		7961.22
