# Supplementary material for: TL1A and IL-18 synergy promotes GM-CSF-dependent thymic granulopoiesis in mice
Source: Cell Mol Immunol. 2024 Jun 5;21(8):807–25. doi: 10.1038/s41423-024-01180-8 (PMC11291760; doi:10.1038/s41423-024-01180-8)
Supplement: Supplementary file 5 — Source data from Figure 4 [file 41423_2024_1180_MOESM5_ESM.xlsx]

## Sheet: Figure 4A - Raw data
Genotype	Tissue	Sample	YFP+ Neutrophils (%)	YFP- Neutrophils	Neutrophils count (acquisition)
Rag1-Cre tg/+ Rosa26 YFP tg/tg	Bone marrow	#1_c608_(4) Rag1-Cre tg/+ YFP tg/tg	1.33	98.67	103481
		#1_c896_(2) Rag1-Cre tg/+ YFP tg/tg	1.87	98.13	478000
		#2_c896_(3) Rag1-Cre tg/+ YFP tg/tg	1.39	98.61	492000
		#3_c892_(1) Rag1-Cre tg/+ YFP tg/tg	1.89	98.11	346862
		#1_c890_(3) Rag1-Cre tg/+ YFP tg/tg	1.94	98.06	273069
		#2_c890_(2) Rag1-Cre tg/+ YFP tg/tg	2.44	97.56	237709
		#3_c890_(1) Rag1-Cre tg/+ YFP tg/tg	2.23	97.77	318999
		#4_c890_(4) Rag1-Cre tg/+ YFP tg/tg	1.39	98.61	302175
		#7_c888_(6) Rag1-Cre tg/+ YFP tg/tg	3.33	96.67	214449
		#1_c146_(1) Rag1-Cre tg/+ YFP tg/tg	2.54	97.46	150616
		#4_c101_(5) Rag1-Cre tg/+ YFP tg/tg	6.62	93.38	152056
		Average	2.45182	97.5482	279038
		Standard deviation	1.43437	1.43437	120990
Genotype	Tissue	Sample	YFP+ Neutrophils (%)	YFP- Neutrophils	Neutrophils count (acquisition)
Rag1-Cre tg/+ Rosa26 YFP tg/tg	Blood	#1_c608_(4) Rag1-Cre tg/+ YFP tg/tg	4.13	95.87	1913
		#1_c896_(2) Rag1-Cre tg/+ YFP tg/tg	1.6	98.4	3067
		#2_c896_(3) Rag1-Cre tg/+ YFP tg/tg	1.32	98.68	228
		#3_c892_(1) Rag1-Cre tg/+ YFP tg/tg	1.36	98.64	1472
		#1_c890_(3) Rag1-Cre tg/+ YFP tg/tg	1.65	98.35	1393
		#2_c890_(2) Rag1-Cre tg/+ YFP tg/tg	2.35	97.65	16064
		#3_c890_(1) Rag1-Cre tg/+ YFP tg/tg	1.95	98.05	14187
		#4_c890_(4) Rag1-Cre tg/+ YFP tg/tg	16.7	83.3	30	Removed problem with sample prep
		#5_c888_(4) Rag1-Cre tg/+ YFP tg/tg	1.07	98.93	20008
		#7_c888_(6) Rag1-Cre tg/+ YFP tg/tg	2.77	97.23	2709
		#1_c146_(1) Rag1-Cre tg/+ YFP tg/tg	2.19	97.81	9262
		#4_c101_(5) Rag1-Cre tg/+ YFP tg/tg	4.94	95.06	5687
		Average	3.5025	96.4975	6335
		Standard deviation	4.13273	4.13273	6587.54
Genotype	Tissue	Sample	YFP+ Neutrophils (%)	YFP- Neutrophils	Neutrophils count (acquisition)
Rag1-Cre tg/+ Rosa26 YFP tg/tg	Lungs	#1_c608_(4) Rag1-Cre tg/+ YFP tg/tg	1.25	98.75	27382
		#1_c896_(2) Rag1-Cre tg/+ YFP tg/tg	1.32	98.68	20563
		#2_c896_(3) Rag1-Cre tg/+ YFP tg/tg	1.28	98.72	9813
		#3_c892_(1) Rag1-Cre tg/+ YFP tg/tg	1.98	98.02	16349
		#1_c890_(3) Rag1-Cre tg/+ YFP tg/tg	1.61	98.39	3221
		#2_c890_(2) Rag1-Cre tg/+ YFP tg/tg	2.38	97.62	29786
		#3_c890_(1) Rag1-Cre tg/+ YFP tg/tg	1.96	98.04	58926
		#4_c890_(4) Rag1-Cre tg/+ YFP tg/tg	12.2	87.8	60425
		#5_c888_(4) Rag1-Cre tg/+ YFP tg/tg	1.32	98.68	80348
		#7_c888_(6) Rag1-Cre tg/+ YFP tg/tg	2.67	97.33	40188
		#1_c146_(1) Rag1-Cre tg/+ YFP tg/tg	1.77	98.23	5200
		#4_c101_(5) Rag1-Cre tg/+ YFP tg/tg	4.98	95.02	2410
		Average	2.89333	97.1067	29550.9
		Standard deviation	2.97419	2.97419	24464
Genotype	Tissue	Sample	YFP+ Neutrophils (%)	YFP- Neutrophils	Neutrophils count (acquisition)
Rag1-Cre tg/+ Rosa26 YFP tg/tg	Spleen	#1_c608_(4) Rag1-Cre tg/+ YFP tg/tg	1.54	98.46	12587
		#1_c896_(2) Rag1-Cre tg/+ YFP tg/tg	1.45	98.55	9076
		#2_c896_(3) Rag1-Cre tg/+ YFP tg/tg	1.49	98.51	4901
		#3_c892_(1) Rag1-Cre tg/+ YFP tg/tg	1.75	98.25	12244
		#1_c890_(3) Rag1-Cre tg/+ YFP tg/tg	1.6	98.4	30448
		#2_c890_(2) Rag1-Cre tg/+ YFP tg/tg	1.95	98.05	14071
		#3_c890_(1) Rag1-Cre tg/+ YFP tg/tg	1.89	98.11	17791
		#4_c890_(4) Rag1-Cre tg/+ YFP tg/tg	13.3	86.7	14181
		#5_c888_(4) Rag1-Cre tg/+ YFP tg/tg	1.36	98.64	17648
		#7_c888_(6) Rag1-Cre tg/+ YFP tg/tg	2.56	97.44	16047
		#1_c146_(1) Rag1-Cre tg/+ YFP tg/tg	1.48	98.52	23043
		#4_c101_(5) Rag1-Cre tg/+ YFP tg/tg	5	95	15193
		Average	2.9475	97.0525	15602.5
		Standard deviation	3.26499	3.26499	6237.96
Genotype	Tissue	Sample	YFP+ Neutrophils (%)	YFP- Neutrophils	Neutrophils count (acquisition)	Live cells counts (acquisition)
Rag1-Cre tg/+ Rosa26 YFP tg/tg	Thymus	#1_c608_(4) Rag1-Cre tg/+ YFP tg/tg	15.1	84.9	914	3940000
		#1_c896_(2) Rag1-Cre tg/+ YFP tg/tg	67.6	32.4	374	3620000
		#2_c896_(3) Rag1-Cre tg/+ YFP tg/tg	70.4	29.6	223	2860000
		#3_c892_(1) Rag1-Cre tg/+ YFP tg/tg	47.4	52.6	156	2810000
		#1_c890_(3) Rag1-Cre tg/+ YFP tg/tg	60.4	39.6	424	3100000
		#2_c890_(2) Rag1-Cre tg/+ YFP tg/tg	41.1	58.9	889	3870000
		#3_c890_(1) Rag1-Cre tg/+ YFP tg/tg	67.5	32.5	378	2200000
		#4_c890_(4) Rag1-Cre tg/+ YFP tg/tg	78.4	21.6	575	3640000
		#5_c888_(4) Rag1-Cre tg/+ YFP tg/tg	11.3	88.7	1382	2840000
		#7_c888_(6) Rag1-Cre tg/+ YFP tg/tg	55.5	44.5	182	2400000
		#1_c146_(1) Rag1-Cre tg/+ YFP tg/tg	15	85	4329	4120000
		#4_c101_(5) Rag1-Cre tg/+ YFP tg/tg	34.3	65.7	760	3590000
		#2_c287(2)_Rag1-Cre +/tg YFP tg/tg	52.3	47.7	86	1690000
		#4_c300(2)_Rag1-Cre +/tg YFP +/tg	72.2	27.8	54	1080000
		#5_c300(3)_Rag1-Cre +/tg YFP +/tg	80.3	19.7	173	1900000
		#7_c289(1)_Rag1-Cre +/tg YFP tg/tg	64.4	35.6	87	1190000
		#11_c349(1)_Rag1-Cre +/tg YFP +/tg	61.6	38.4	146	2080000
		#12_c349(3)_Rag1-Cre +/tg YFP +/tg	78.1	21.9	269	1750000
		#13_c349(2)_Rag1-Cre +/tg YFP +/tg	90	10	211	1830000
		Average	55.9421	53	611.158	3.24917e+06
		Standard deviation	22.6243	22.6243	1096.02	604379

## Sheet: Figure 4C - Raw data
Sample:	Debris-/Singlets/Live cells/CD4- CD8-/TCR- CD19- Ter-119-/CD11c- MHC-II- Ly-6G- CD11b- F4_80- CD4- CD8- TCR- CD19- Ter-119-/DN1/c-Kit (CD117)+/Lin- c-Kit+ Sca-1- CD16_32+ CD34+/Rag1-Cre YFP+ subset | Freq. of Parent		Debris-/Singlets/Live cells/CD4- CD8-/TCR- CD19- Ter-119-/CD11c- MHC-II- Ly-6G- CD11b- F4_80- CD4- CD8- TCR- CD19- Ter-119-/DN1/LSK gate/Lin- c-Kit+ Sca-1+ CD34+ IL-7Ra-/Rag1-Cre YFP+ subset | Freq. of Parent
	GMPs		LMPPs
	YFP+	YFP-	YFP+	YFP-
Bone marrow_#1.fcs	0.92	99.08	7.82	92.18
Bone marrow_#4.fcs	2.43	97.57	9.13	90.87
Bone marrow_#5.fcs	3.33	96.67	9.69	90.31
AVERAGE	2.22667	97.7733	8.88	91.12
SD	0.861114	0.861114	0.678638	0.678638
Sample:	Debris-/Singlets/Live cells/CD4- CD8-/TCR- CD19- Ter-119-/CD11c- MHC-II- Ly-6G- CD11b- F4_80- CD4- CD8- TCR- CD19- Ter-119-/DN1/c-Kit (CD117)+/Lin- c-Kit+ Sca-1- CD16_32+ CD34+/Rag1-Cre YFP+ subset | Freq. of Parent	#VALUE!	Debris-/Singlets/Live cells/CD4- CD8-/TCR- CD19- Ter-119-/CD11c- MHC-II- Ly-6G- CD11b- F4_80- CD4- CD8- TCR- CD19- Ter-119-/DN1/LSK gate/Lin- c-Kit+ Sca-1+ CD34+ IL-7Ra-/Rag1-Cre YFP+ subset | Freq. of Parent	#VALUE!
Thymus_#1.fcs	71.4	28.6	79.2	20.8
Thymus_#4.fcs	53.6	46.4	77.6	22.4
Thymus_#5.fcs	72.7	27.3	90.7	9.3
AVERAGE	65.9	34.1	82.5	17.5
SD	7.54619	7.54619	5.05322	5.05322

## Sheet: Figure 4D - Raw data
Sample:	Debris-/Singlets/Live cells/CD4- CD8-/TCR- CD19- Ter-119-/CD11c- MHC-II- Ly-6G- CD11b- F4_80- CD4- CD8- TCR- CD19- Ter-119-/CD44+/KIT for calculation/Lin- c-Kit+ Sca-1+ CD34+ IL-7Ra- | Freq. of Parent	Debris-/Singlets/Live cells/CD4- CD8-/TCR- CD19- Ter-119-/CD11c- MHC-II- Ly-6G- CD11b- F4_80- CD4- CD8- TCR- CD19- Ter-119-/CD44+/KIT for calculation/Lin- c-Kit+ Sca-1+ IL-7Ra+ CD34- | Freq. of Parent	Debris-/Singlets/Live cells/CD4- CD8-/TCR- CD19- Ter-119-/CD11c- MHC-II- Ly-6G- CD11b- F4_80- CD4- CD8- TCR- CD19- Ter-119-/CD44+/KIT for calculation/Lin- c-Kit+ Sca-1- CD16_32+ CD34+ | Freq. of Parent		others
	LMPPs	CLPs	GMP	SUM	Others
Bone marrow_#1.fcs	26.4	36.4	28.2	91	9
Bone marrow_#2.fcs	23.1	35.6	24.7	83.4	16.6
Bone marrow_#3.fcs	24	41.1	26.6	91.7	8.3
Bone marrow_#4.fcs	26.6	38.5	31.2	96.3	3.7
Bone marrow_#5.fcs	20.8	41.9	25.8	88.5	11.5
Mean	24.2	38.7	27.3	90.2	9.8
SD	2.42	2.78	2.53	7.73	92.27
Sample:	Debris-/Singlets/Live cells/CD4- CD8-/TCR- CD19- Ter-119-/CD11c- MHC-II- Ly-6G- CD11b- F4_80- CD4- CD8- TCR- CD19- Ter-119-/DN1/KIT for calculation/Lin- c-Kit+ Sca-1+ CD34+ IL-7Ra- | Freq. of Parent	Debris-/Singlets/Live cells/CD4- CD8-/TCR- CD19- Ter-119-/CD11c- MHC-II- Ly-6G- CD11b- F4_80- CD4- CD8- TCR- CD19- Ter-119-/DN1/KIT for calculation/Lin- c-Kit+ Sca-1+ IL-7Ra+ CD34- | Freq. of Parent	Debris-/Singlets/Live cells/CD4- CD8-/TCR- CD19- Ter-119-/CD11c- MHC-II- Ly-6G- CD11b- F4_80- CD4- CD8- TCR- CD19- Ter-119-/DN1/KIT for calculation/Lin- c-Kit+ Sca-1- CD16_32+ CD34+ | Freq. of Parent
Thymus_#1.fcs	63.5	23.8	2.91	90.21	9.79
Thymus_#2.fcs	64	27.5	2.92	94.42	5.58
Thymus_#3.fcs	69.4	21.8	1.55	92.75	7.25
Thymus_#4.fcs	65.9	21.7	3.02	90.62	9.38
Thymus_#5.fcs	66.1	21.8	1.64	89.54	10.46
Mean	65.8	23.3	2.41	91.51	8.49
SD	2.32	2.5	0.74	5.56	94.44

## Sheet: Figure 4E - Raw data
Sample:	Debris-/Singlets/Singlets/Live cells/CD45+/CD4-CD8-/Ly-6G+/CD11b+ Ly-6G+ | Freq. of CD45+	Debris-/Singlets/Singlets/Live cells/CD45+/CD4-CD8-/Ly-6G+/CD11b+ Ly-6G+ | Count	Debris-/Singlets/Singlets/Live cells/CD45+/CD4-CD8-/Ly-6G+/CD11b+ Ly-6G+/Tdtomato+ subset | Freq. of Parent	Debris-/Singlets/Singlets/Live cells/CD45+/CD4-CD8-/Ly-6G+/CD11b+ Ly-6G+/Tdtomato- subset | Freq. of Parent	Debris-/Singlets/Singlets/Live cells/CD45+/MHC-II- TCR- CD3e-/CD4- CD8b-/CD64-MERTK-/F4_80-/CD11b+ Ly-6G+ | Freq. of CD45+	Debris-/Singlets/Singlets/Live cells/CD45+/MHC-II- TCR- CD3e-/CD4- CD8b-/CD64-MERTK-/F4_80-/CD11b+ Ly-6G+ | Count	Debris-/Singlets/Singlets/Live cells/CD45+/MHC-II- TCR- CD3e-/CD4- CD8b-/CD64-MERTK-/F4_80-/CD11b+ Ly-6G+/Ms4a3-Cre Tdtomato+ | Freq. of Parent
	Perc. of CD45+	Counts	Ms4a3-cre+	Ms4a3-cre-
Thymus 8 week old_Tube_001.fcs	0.0064	83	100	0
Thymus 8 week old_Tube_002.fcs	0.00602	26	88.5	7.69
Thymus 8 week old_Tube_003.fcs	0.00448	67	95.5	2.99
Thymus 8 week old_Tube_004.fcs	0.00613	100	99	1
Thymus 8 week old_Tube_005.fcs	0.00151	23	95.7	0
Thymus 8 week old_Tube_006.fcs	0.00183	35	97.1	2.86
Thymus 8 week old_Tube_007.fcs	0.00162	34	82.4	14.7
Thymus 8 week old_Tube_008.fcs	0.00426	82	97.6	2.44
Bone marrow 8 week old_Tube_001.fcs	23.1	31777	99.1	0.59
Bone marrow 8 week old_Tube_002.fcs	23.2	27812	98.7	0.74
Bone marrow 8 week old_Tube_003.fcs	19	23120	98.3	1.23
Bone marrow 8 week old_Tube_004.fcs	21.5	27756	98.3	1.25
Bone marrow 8 week old_Tube_005.fcs	16.2	17107	97.3	1.96
Bone marrow 8 week old_Tube_006.fcs	21.7	29311	98.6	0.88
Bone marrow 8 week old_Tube_007.fcs	19	21240	98.7	0.94
Bone marrow 8 week old_Tube_008.fcs	23.2	25371	98.8	0.8
