# Supplementary material for: TL1A and IL-18 synergy promotes GM-CSF-dependent thymic granulopoiesis in mice
Source: Cell Mol Immunol. 2024 Jun 5;21(8):807–25. doi: 10.1038/s41423-024-01180-8 (PMC11291760; doi:10.1038/s41423-024-01180-8)
Supplement: Supplementary file 6 — Source data from Figure 6 [file 41423_2024_1180_MOESM6_ESM.xlsx]

## Sheet: Figure 6A - Raw data
	GM-CSF (pg/ml)
	Vehicle						TL1A						IL-18						IL-18+TL1A
NTOC Day 6	9.52701	13.8869	3.93888	8.81603	19.7178	0.474123	23.3953	40.1843	40.5464	32.9033	30.5468	44.1326	87.0256	124.817	47.9348	73.5535	118.765	68.3042	806.131	1001.16	406.392	343.352	445.754	597.179
	IL-17A (pg/ml)
	Vehicle						TL1A						IL-18						IL-18+TL1A
NTOC Day 6	6.35378	5.93765	3.76193	5.3533	27.7856	1.06347	7.12222	34.0132	60.1753	11.8766	10.773	7.87899	58.9049	119.453	64.5579	98.7185	335.633	216.451	351.902	547.447	299.925	218.055	189.5	289.658
	IFNγ (pg/ml)
	Vehicle						TL1A						IL-18						IL-18+TL1A
NTOC Day 6	58.1199	21.3814	12.0304	10.1049	81.3142	186.241	15.4822	931.08	41.1402	76.2292	38.3647	153.416	1323.45	1344.57	440.268	583.457	5439.41	1355.22	6476.63	8807.64	2855.27	2439.3	2490.02	3580.55
	9.52701	23.3953	87.0256	806.131		6.35378	7.12222	58.9049	351.902		58.1199	15.4822	1323.45	6476.63
	13.8869	40.1843	124.817	1001.16		5.93765	34.0132	119.453	547.447		21.3814	931.08	1344.57	8807.64
	3.93888	40.5464	47.9348	406.392		3.76193	60.1753	64.5579	299.925		12.0304	41.1402	440.268	2855.27
	8.81603	32.9033	73.5535	343.352		5.3533	11.8766	98.7185	218.055		10.1049	76.2292	583.457	2439.3
	19.7178	30.5468	118.765	445.754		27.7856	10.773	335.633	189.5		81.3142	38.3647	5439.41	2490.02
	0.474123	44.1326	68.3042	597.179		1.06347	7.87899	216.451	289.658		186.241	153.416	1355.22	3580.55

## Sheet: Figure 6G - Raw data
Samples	Neutrophils percentage of live	Calculated neutrophils verse	Beads	Neutrophils counts	Live cells counts	$DATE	VOL	Vol µl	WELL ID	Counts/µl	Neutrophils counts [verse] (CD11b+ Ly-6G+)
NTOC Lobes day 6_Vehicle_rep1.fcs	0.23	1379.28	3758	821	9361	29-Aug-2023	32000	32	A01	292.531	599689
NTOC Lobes day 6_Vehicle_rep2.fcs	0.16	776.048	3316	471	7098	29-Aug-2023	30000	30	A02	236.6	485030
NTOC Lobes day 6_Vehicle_rep3.fcs	0.28	1319.64	3682	744	7127	29-Aug-2023	31000	31	A03	229.903	471302
NTOC Lobes day 6_Vehicle_rep4.fcs	0.15	1027.46	3199	522	10024	29-Aug-2023	30000	30	A04	334.133	684973
NTOC Lobes day 6_TL1A+IL-18_rep1.fcs	7.59	13090.1	2508	6135	2608	29-Aug-2023	31000	31	B05	84.129	172465
NTOC Lobes day 6_TL1A+IL-18_rep2.fcs	5.47	13480.7	3117	4926	3847	29-Aug-2023	32000	32	B06	120.219	246448
NTOC Lobes day 6_TL1A+IL-18_rep3.fcs	10.2	22495.1	2651	9366	3335	29-Aug-2023	31000	31	B07	107.581	220540
NTOC Lobes day 6_TL1A+IL-18_rep4.fcs	5.37	11711.6	2845	5228	3298	29-Aug-2023	31000	31	B08	106.387	218094
NTOC Lobes day 6_TL1A+IL-18+ 200ng,2f,mL anti-GM-CSF_rep1.fcs	3.43	8385.63	3584	4223	3697	29-Aug-2023	31000	31	C01	119.258	244479
NTOC Lobes day 6_TL1A+IL-18+ 200ng,2f,mL anti-GM-CSF_rep2.fcs	2.22	7253.71	3436	3051	4941	29-Aug-2023	31000	31	C02	159.387	326744
NTOC Lobes day 6_TL1A+IL-18+ 200ng,2f,mL anti-GM-CSF_rep3.fcs	4.83	11170.1	3367	4540	3610	29-Aug-2023	32000	32	C03	112.812	231266
NTOC Lobes day 6_TL1A+IL-18+ 500ng,2f,mL anti-GM-CSF_rep1.fcs	2.42	5702.05	3403	2799	3678	29-Aug-2023	32000	32	C06	114.938	235622
NTOC Lobes day 6_TL1A+IL-18+ 500ng,2f,mL anti-GM-CSF_rep2.fcs	6.12	8982.15	2763	3416	2291	29-Aug-2023	32000	32	C07	71.5938	146767
NTOC Lobes day 6_TL1A+IL-18+ 500ng,2f,mL anti-GM-CSF_rep3.fcs	4.04	9193.02	2622	3928	3552	29-Aug-2023	32000	32	C08	111	227550
NTOC Lobes day 6_TL1A+IL-18+ 1ug,2f,mL anti-GM-CSF_rep1.fcs	2.49	4362.75	4218	2595	2735	29-Aug-2023	32000	32	D01	85.4688	175211
NTOC Lobes day 6_TL1A+IL-18+ 1ug,2f,mL anti-GM-CSF_rep2.fcs	6.19	10234.9	3173	3692	2581	29-Aug-2023	32000	32	D02	80.6562	165345
NTOC Lobes day 6_TL1A+IL-18+ 1ug,2f,mL anti-GM-CSF_rep3.fcs	12.2	22806	4157	5203	2918	29-Aug-2023	32000	32	D03	91.1875	186934
NTOC Lobes day 6_TL1A+IL-18+ 2ug,2f,mL anti-GM-CSF_rep1.fcs	6.87	7332.51	5003	1585	1614	29-Aug-2023	31000	31	D06	52.0645	106732
NTOC Lobes day 6_TL1A+IL-18+ 2ug,2f,mL anti-GM-CSF_rep2.fcs	6.76	8127.05	3778	1088	1818	29-Aug-2023	31000	31	D07	58.6452	120223
NTOC Lobes day 6_TL1A+IL-18+ 2ug,2f,mL anti-GM-CSF_rep3.fcs	3.91	2337.02	3693	509	933	29-Aug-2023	32000	32	D08	29.1562	59770.3
NTOC Supernatant day 6_Vehicle_rep1.fcs	1.37	3144.61	1844	2302	3443	29-Aug-2023	30000	30	E01	114.767	229533
NTOC Supernatant day 6_Vehicle_rep2.fcs	1.32	2376.88	2256	2000	2701	29-Aug-2023	30000	30	E02	90.0333	180067
NTOC Supernatant day 6_Vehicle_rep3.fcs	0.89	2157.82	2649	2009	3758	29-Aug-2023	31000	31	E03	121.226	242452
NTOC Supernatant day 6_Vehicle_rep4.fcs	1.18	2509.97	2605	2067	3297	29-Aug-2023	31000	31	E04	106.355	212710
NTOC Supernatant day 6_TL1A+IL-18_rep1.fcs	39.9	167447	1425	125662	6295	29-Aug-2023	30000	30	F05	209.833	419667
NTOC Supernatant day 6_TL1A+IL-18_rep2.fcs	34.2	190517	1249	122534	8356	29-Aug-2023	30000	30	F06	278.533	557067
NTOC Supernatant day 6_TL1A+IL-18_rep3.fcs	33.4	124871	952	78647	5608	29-Aug-2023	30000	30	F07	186.933	373867
NTOC Supernatant day 6_TL1A+IL-18_rep4.fcs	44.8	222320	916	169728	7940	29-Aug-2023	32000	32	F08	248.125	496250
NTOC Supernatant day 6_TL1A+IL-18+ 200ng,2f,mL anti-GM-CSF_rep1.fcs	28.7	78236.2	1404	63551	4089	29-Aug-2023	30000	30	G01	136.3	272600
NTOC Supernatant day 6_TL1A+IL-18+ 200ng,2f,mL anti-GM-CSF_rep2.fcs	28.2	67003.2	875	44219	3564	29-Aug-2023	30000	30	G02	118.8	237600
NTOC Supernatant day 6_TL1A+IL-18+ 200ng,2f,mL anti-GM-CSF_rep3.fcs	31.9	98485.9	1018	71952	4631	29-Aug-2023	30000	30	G03	154.367	308733
NTOC Supernatant day 6_TL1A+IL-18+ 500ng,2f,mL anti-GM-CSF_rep1.fcs	13.3	22264.2	1454	13836	2511	29-Aug-2023	30000	30	G06	83.7	167400
NTOC Supernatant day 6_TL1A+IL-18+ 500ng,2f,mL anti-GM-CSF_rep2.fcs	25.9	59880.8	2222	49245	3468	29-Aug-2023	30000	30	G07	115.6	231200
NTOC Supernatant day 6_TL1A+IL-18+ 500ng,2f,mL anti-GM-CSF_rep3.fcs	20.2	46837.1	2080	34776	3478	29-Aug-2023	30000	30	G08	115.933	231867
NTOC Supernatant day 6_TL1A+IL-18+ 1ug,2f,mL anti-GM-CSF_rep1.fcs	5.08	10101	1667	7552	3082	29-Aug-2023	31000	31	H01	99.4194	198839
NTOC Supernatant day 6_TL1A+IL-18+ 1ug,2f,mL anti-GM-CSF_rep2.fcs	15.5	24820	2175	20738	2482	29-Aug-2023	31000	31	H02	80.0645	160129
NTOC Supernatant day 6_TL1A+IL-18+ 1ug,2f,mL anti-GM-CSF_rep3.fcs	17.4	40066.4	1986	32910	3454	29-Aug-2023	30000	30	H03	115.133	230267
NTOC Supernatant day 6_TL1A+IL-18+ 2ug,2f,mL anti-GM-CSF_rep1.fcs	3.59	4394.16	2359	3066	1836	29-Aug-2023	30000	30	H06	61.2	122400
NTOC Supernatant day 6_TL1A+IL-18+ 2ug,2f,mL anti-GM-CSF_rep2.fcs	6.03	9117.36	2053	5832	2268	29-Aug-2023	30000	30	H07	75.6	151200
NTOC Supernatant day 6_TL1A+IL-18+ 2ug,2f,mL anti-GM-CSF_rep3.fcs	7.25	9275.17	2901	7189	1919	29-Aug-2023	30000	30	H08	63.9667	127933

## Sheet: Figure 6H - Raw data
		Csf2rb +/-																								Csf2rb -/-
		Vehicle												TL1A + IL-18												Vehicle												TL1A + IL-18
Neutrophils counts (CD11b+ Ly-6G+)	Thymic lobes day 6	7100.64	6852.38	4185.13										5601.2	9357.35	8259.26	8612.99	8379.46	7248.98	25773.7	25658					2839.67	2951	2545.37	4356.96	3792.07	1127.06	2565.23	3762.14	5355.71	5588.64			1334.09	2365.84	1642.73	4487.41	3206.86	2932.65	3807.8	3977.43	3046.57	3638.53	2837.02	3494.66
	Thymic supernatant day 6	334.509	3226.46	2568.67										394311	312374	443110	468294	432270	332641	218967	233202					587.086	1879.24	1135.49	743.923	3161	5180.48	1786.74	3317.68	6411.2	4331.71			991.707	488.74	2219.76	680.733	1922.96	1037.71	2290.74	1533.51	1505.73	2966.71	2502.04	2358.98
