# Supplementary material for: TL1A and IL-18 synergy promotes GM-CSF-dependent thymic granulopoiesis in mice
Source: Cell Mol Immunol. 2024 Jun 5;21(8):807–25. doi: 10.1038/s41423-024-01180-8 (PMC11291760; doi:10.1038/s41423-024-01180-8)
Supplement: Supplementary file 7 — Source data from Figure 7 [file 41423_2024_1180_MOESM7_ESM.xlsx]

## Sheet: Figure 7c
	Groups
Days	Mock																		PVM
0	100	100	100	100	100	100	100	100	100	100	100	100	100	100	100	100	100	100	100	100	100	100	100	100	100	100	100	100	100	100	100	100	100	100	100	100
5	90.2655	102.404	91.1215	103.061	96.4286	109.043	100.948	105.34	99	102.073	105.714	104.878	103.941	96.2366	104.469	98.421	97.6415	109.744	98.0296	94.5813	110.526	97.8495	100	102.97	97.235	100	113.333	102.717	101.471	97.561	100	104.831	100.472	104.348	94.8837	110.244
7	96.6825	101.456	95	97.9275	99.5238	99.5122	98.0296	94.086	105.028	97.3684	97.1698	106.667							95.8525	85.4369	105	105.435	90.6863	97.561	95.5882	104.348	95.7547	98.3696	90.2326	104.878
8	101.422	104.369	101.5	103.627	103.809	104.878	101.478	113.978	108.38	102.105	88.2075	109.744							90.7834	83.4951	104.444	88.0435	85.7843	86.3415	90.6863	93.2367	105.189	91.3043	82.3256	93.6585
9	106.635	99.5146	108.5	106.736	103.809	109.756	104.433	106.452	105.028	102.105	100	107.692							80.1843	83.4951	86.1111	79.8913	80.3922	79.0244	80.8824	84.5411	102.359	82.0652	81.8605	79.0244
10	102.37	104.369	100	103.109	102.857	105.366	103.448	100	103.911	100.526	100	107.692							76.0369	69.9029	89.4444	77.7174	77.9412	76.0976	77.9412	81.6425	89.6226	77.7174	74.8837	81.4634
11	100.493	100.538	107.263	101.579	99.5283	108.718															82.0755		75.3488	80
12	100.493	103.226	103.911	101.053	101.415	107.692															80.6604		79.5349	81.4634
13	98.5222	103.763	100.559	98.421	99.0566	109.231															81.1321		80.4651	82.439
14	103.941	101.075	110.056	102.632	102.83	110.256															85.3774		82.7907	91.2195
percentage of weight loss
	Groups
Days	Mock																		PVM
0	22.6	20.8	21.4	19.6	19.6	18.8	21.1	20.6	20	19.3	21	20.5	20.3	18.6	17.9	19	21.2	19.5	20.3	20.3	19	18.6	20.3	20.2	21.7	20.6	18	18.4	20.4	20.5	20.4	20.7	21.2	18.4	21.5	20.5
5	20.4	21.3	19.5	20.2	18.9	20.5	21.3	21.7	19.8	19.7	22.2	21.5	21.1	17.9	18.7	18.7	20.7	21.4	19.9	19.2	21	18.2	20.3	20.8	21.1	20.6	20.4	18.9	20.7	20	20.4	21.7	21.3	19.2	20.4	22.6
7	20.4	20.9	19	18.9	20.9	20.4	19.9	17.5	18.8	18.5	20.6	20.8							20.8	17.6	18.9	19.4	18.5	20	19.5	21.6		18.1	19.4	21.5
8	21.4	21.5	20.3	20	21.8	21.5	20.6	21.2	19.4	19.4	18.7	21.4							19.7	17.2	18.8	16.2	17.5	17.7	18.5	19.3		16.8	17.7	19.2
9	22.5	20.5	21.7	20.6	21.8	22.5	21.2	19.8	18.8	19.4	21.2	21							17.4	17.2	15.5	14.7	16.4	16.2	16.5	17.5		15.1	17.6	16.2
10	21.6	21.5	20	19.9	21.6	21.6	21	18.6	18.6	19.1	21.2	21							16.5	14.4	16.1	14.3	15.9	15.6	15.9	16.9		14.3	16.1	16.7
11	20.4	18.7	19.2	19.3	21.1	21.2															17.4		16	16.4
12	20.4	19.2	18.6	19.2	21.5	21															17.1		17.1	16.7
13	20	19.3	18	18.7	21	21.3															17.2		17.3	16.9
14	21.1	18.8	19.7	19.5	21.8	21.5															18.1		17.8	18.7
Weight

## Sheet: Figure 7d
	Groups
Days	Mock																		MCMV
0	100	100	100	100	100	100	100	100	100	100	100	100	100	100	100	100	100	100	100	100	100	100	100	100	100	100	100	100	100	100	100	100	100	100	100	100
2	102.857	107.527	112.644	119.018	110.119	113.043	106.395	109.89	114.793	116.279	108.523	107.182	119.632	116.667	110.582	105.291	104.103	107.027	95.5696	97.1751	90.0498	104.891	100	89.2473	85.7143	94.3503	102.116	96.5517	93.6782	112.139	94.0828	87.8049	109.091	84.2105		94.382
4	104.651	107.143	113.018	109.884	110.796	104.42	113.497	114.286	106.878	113.228	104.615	105.405							82.2785	85.8757	79.602	80.4348	117.964	78.4946	114.286	88.7006	103.704	112.644	86.2069	83.237
5	110.465	112.637	124.26	115.698	115.909	109.945	119.632	117.857	110.053	116.402	111.795	112.432							81.0127	86.4407	82.0896	111.957	88.6227	77.957	124.405	94.9153	78.836	114.368	119.54	89.0173
6	119.632	128.571	106.878	113.228	113.333	119.46													123.809	92.0904	96.2963	117.241	116.667	88.4393
7	119.018	123.809	104.762	118.519	109.744	111.892													127.381	105.65	92.5926	102.299	90.8046	114.451
8	122.086	119.048	107.936	117.989	109.744	111.892													121.429	105.65	106.349	101.724	100.575	117.341
percentage of weight loss
	Groups
Days	Mock																		MCMV
0	17.5	18.6	17.4	16.3	16.8	16.1	17.2	18.2	16.9	17.2	17.6	18.1	16.3	16.8	18.9	18.9	19.5	18.5	15.8	17.7	20.1	18.4	16.7	18.6	16.8	17.7	18.9	17.4	17.4	17.3	16.9	16.4	17.6	19	15.6	17.8
2	18	20	19.6	19.4	18.5	18.2	18.3	20	19.4	20	19.1	19.4	19.5	19.6	20.9	19.9	20.3	19.8	15.1	17.2	18.1	19.3	16.7	16.6	14.4	16.7	19.3	16.8	16.3	19.4	15.9	14.4	19.2	16		16.8
4	18	19.5	19.1	18.9	19.5	18.9	18.5	19.2	20.2	21.4	20.4	19.5							13	15.2	16	14.8	19.7	14.6	19.2	15.7	19.6	19.6	15	14.4
5	19	20.5	21	19.9	20.4	19.9	19.5	19.8	20.8	22	21.8	20.8							12.8	15.3	16.5	20.6	14.8	14.5	20.9	16.8	14.9	19.9	20.8	15.4
6	19.5	21.6	20.2	21.4	22.1	22.1													20.8	16.3	18.2	20.4	20.3	15.3
7	19.4	20.8	19.8	22.4	21.4	20.7													21.4	18.7	17.5	17.8	15.8	19.8
8	19.9	20	20.4	22.3	21.4	20.7													20.4	18.7	20.1	17.7	17.5	20.3
Weight

## Sheet: Figure 7g
	Groups
Days	Control						PVM
Day 5	6.47767e+07	66801280	64227240	6.80239e+07	68873400		66451560	6.77363e+07	6.36353e+07	63190400	6.13482e+07	6.28829e+07
Day 10	47413415	57377682	50191750	54096000	47323440	54125750	2130030	25736948	5334860	19376469	4761329	5884152
Day 14	49054600	46169846	46872000	50119138	50610538	49558277	4036670	10426405	2750492
Thymus cellularity

## Sheet: Figure 7h
	Groups
Days	Control						MCMV
Day 2	6.29531e+07	5.09277e+07	3.56376e+07	4.48484e+07	4.73904e+07		3.46536e+07	3.28285e+07	4.51334e+07	3.00828e+07	2.93272e+07
Day 5	3.78079e+07	1.83877e+07	3.92563e+07	3.64615e+07	35774530	3.99643e+07	250096	1.49559e+06	1.19181e+06	3.0983e+06	392997	2.99799e+07
Day 8	4.99815e+07	4.67985e+07	2.76256e+07	5.27741e+07	4.95367e+07	5.08885e+07	4.29983e+06	4.37514e+06	4.04596e+07	5.36279e+07	4.46142e+07	2.89857e+06
Thymus cellularity

## Sheet: Figure 7i
	Groups
Days	Control						PVM
Day 5	6.4467	3.08189	7.76659	5.82385	3.42757		3.36092	8.35158	19.9654	5.74589	1.76477
Day 10	1.6772	11.408	7.64777	8.28887	5.72045	5.18739	80.9271	37.0552	18.6116	14.5709	51.7839	32.1744
Day 14	9.02438	1.10771	7.58662	5.32527	4.89337	10.0712	14.2695	89.6215	46.0288
TL1A levels in serum µg/mg protein

## Sheet: Figure 7j
	Groups
Days	Control						PVM
Day 5	1.51957	0.479539	1.41327	2.97024	0.961221		0.804232	1.14091	3.92483	0.655975	2.76945
Day 10	0.135932	1.94683	1.17439	1.27865	1.16526	1.17508	14.5188	8.77334	2.37679	3.68998	14.5276	9.62008
Day 14	1.44834	1.01743	2.05594	1.00207	1.14801	2.19502	2.32936	23.2189	11.4722
IL-18 levels in serum µg/mg protein

## Sheet: Figure 7k
	Groups
Days	Control						MCMV
Day 2	3.03112	3.37247	2.29623	4.99468	3.86049	7.95214	8.90094	4.23903	10.7811	10.8678	5.33716	1.21083
Day 5	17.4324	5.33935	8.96576	21.9012	12.0283	8.03004	21.1161	29.9672	67.69	168.48	34.968	8.54416
Day 8	18.2886	13.8051	23.7842	2.48206	6.65731	2.16716	42.6524	62.0028	5.98099	7.39067	10.0186	47.4073
TL1A levels in thymus µg/mg protein

## Sheet: Figure 7l
	Groups
Days	Control						MCMV
Day 2	0.156523	1.00341	0.205362	0.881536	0.788432	1.29173	1.72451	1.02565	1.9047	2.37912	0.85851	0.645807
Day 5	2.95911	1.79467	1.54205	5.11885	2.41196	1.12701	2.71097	5.64814	17.6565	37.8839	12.6061	2.47618
Day 8	4.03764	3.51698	8.75849	0.244693	1.96261	1.79857	11.7468	19.2333	1.62167	1.26087	3.04852	18.9699
IL-18 levels in thymus µg/mg protein
